# Supplementary material for: (RS/SR)-2-Oxo-4-phenyl­azetidin-3-yl acetate
Source: Acta Crystallogr Sect E Struct Rep Online. 2009 Sep 30;65(Pt 10):o2590. doi: 10.1107/S1600536809038860 (PMC2970417; doi:10.1107/S1600536809038860)
Supplement: Supplementary file 2 [file e-65-o2590-Isup2.hkl]

#
# h,k,l, Fc-squared, Fo-squared, sigma(Fo-squared) and status flag
#
data_I
_shelx_title ' I in space group P 21 21 21'
_shelx_refln_list_code          4
_shelx_F_calc_maximum      151.60
_exptl_crystal_F_000       432.00
_reflns_d_resolution_high  0.8255
 
loop_
 _symmetry_equiv_pos_as_xyz
 'x, y, z'
 '-x+1/2, -y, z+1/2'
 'x+1/2, -y+1/2, -z'
 '-x, y+1/2, -z+1/2'
 
_cell_length_a     5.9400
_cell_length_b     8.1980
_cell_length_c    20.8960
_cell_angle_alpha  90.000
_cell_angle_beta   90.000
_cell_angle_gamma  90.000
 
_shelx_F_squared_multiplier     1.000
 
loop_
 _refln_index_h
 _refln_index_k
 _refln_index_l
 _refln_F_squared_calc
 _refln_F_squared_meas
 _refln_F_squared_sigma
 _refln_observed_status
   2   0   0       45.71       38.22      1.85 o
   6   0   0       26.65        5.24      6.76 o
   1   1   0     7330.76     7596.48     60.19 o
   2   1   0        4.32        2.56      1.39 o
   3   1   0       86.37       93.67      3.43 o
   4   1   0       16.05       16.15      1.77 o
   5   1   0       41.10       18.20      5.91 o
   7   1   0        0.63       -1.71      7.36 o
   0   2   0       12.75       13.44      0.65 o
   1   2   0      548.45      479.66     11.74 o
   2   2   0      106.60      113.91      1.47 o
   3   2   0      208.38      237.79      8.62 o
   4   2   0       29.01       31.06      1.47 o
   5   2   0      129.45      152.74      6.00 o
   6   2   0       10.68       -1.07      5.79 o
   7   2   0       20.23        3.94      7.40 o
   1   3   0       86.20       75.01      3.27 o
   2   3   0       80.84       82.66      2.66 o
   3   3   0        8.06       10.51      0.98 o
   4   3   0       31.34       37.17      2.30 o
   5   3   0       72.46       64.31      8.31 o
   6   3   0        0.29        1.20      3.49 o
   0   4   0        7.36       11.53      1.26 o
   1   4   0        0.00        0.50      0.73 o
   2   4   0       93.68       96.28      2.22 o
   3   4   0       10.59       12.29      1.52 o
   4   4   0       27.32       29.59      7.37 o
   5   4   0        4.32        0.56      2.03 o
   6   4   0        5.77       -0.04      3.59 o
   1   5   0       97.33       90.17      1.87 o
   2   5   0      171.09      180.43      2.65 o
   3   5   0      113.46      113.35      4.44 o
   4   5   0       20.74       17.37      2.05 o
   5   5   0        2.20        2.00      2.73 o
   6   5   0        6.18        2.41      3.43 o
   0   6   0        0.05        0.25      1.50 o
   1   6   0        3.58        3.23      1.25 o
   2   6   0      280.47      284.91      3.41 o
   3   6   0      160.68      186.04      3.62 o
   4   6   0        0.61        1.73      2.36 o
   5   6   0        0.00       -1.05      2.92 o
   1   7   0       29.57       28.48      2.24 o
   2   7   0       10.91        9.70      2.94 o
   3   7   0       22.74       18.39      2.77 o
   4   7   0       22.94       17.71      3.08 o
   5   7   0        5.92        2.92      3.47 o
   0   8   0       22.31       13.61      2.46 o
   1   8   0        2.18        2.71      1.82 o
   2   8   0        2.90        3.26      2.13 o
   3   8   0        5.35        3.28      2.92 o
   4   8   0        8.82        4.58      3.06 o
   1   9   0        1.01        0.67      2.40 o
   2   9   0       19.36       21.36      2.81 o
   3   9   0        7.86        6.73      3.35 o
   1   0   1     2346.67     2177.24     14.16 o
   2   0   1      282.78      247.95      2.64 o
   5   0   1        0.86       -0.33      3.51 o
   0   1   1        0.03       -0.21      0.21 o
   1   1   1      461.65      421.07      3.34 o
   2   1   1      353.59      353.82      5.04 o
   3   1   1      162.73      168.13      1.97 o
   4   1   1       26.02       23.25      2.28 o
   5   1   1       80.35       58.56     10.41 o
   6   1   1       46.56       34.56      7.99 o
   7   1   1       12.44        6.67      5.20 o
   0   2   1        1.40        0.37      0.37 o
   1   2   1     2904.99     2819.22     57.18 o
   2   2   1      369.31      381.89      3.53 o
   3   2   1      465.33      501.25      6.38 o
   4   2   1       36.33       49.53      6.30 o
   5   2   1       10.83       12.38      1.57 o
   7   2   1        5.63        1.19      4.97 o
   0   3   1      317.13      308.30      2.57 o
   1   3   1      660.86      635.70      7.84 o
   2   3   1      184.09      186.17      4.14 o
   3   3   1      154.85      167.18      2.17 o
   4   3   1       96.53       98.65      1.73 o
   5   3   1       46.51       55.20      1.92 o
   6   3   1       10.78        7.17      2.55 o
   0   4   1        2.31        2.12      0.72 o
   1   4   1      388.52      384.83      2.18 o
   2   4   1      429.26      426.47      8.80 o
   3   4   1      134.68      130.18      2.60 o
   4   4   1       37.37       38.27      1.54 o
   5   4   1       38.31       41.39      2.35 o
   6   4   1        1.23        0.91      2.10 o
   0   5   1        1.22        1.48      0.93 o
   1   5   1      214.91      213.90      8.61 o
   2   5   1      221.96      230.35      5.08 o
   3   5   1       23.16       24.27      2.10 o
   4   5   1      407.72      442.82      3.89 o
   5   5   1       48.36       51.47      2.21 o
   6   5   1        9.83        9.31      6.13 o
   0   6   1      235.53      226.11      2.96 o
   1   6   1       63.91       62.42      1.69 o
   2   6   1       48.78       51.65      3.50 o
   3   6   1      374.52      407.41     14.67 o
   4   6   1       22.46       19.63      2.37 o
   5   6   1       27.28       44.74      2.69 o
   0   7   1        1.45        0.10      1.41 o
   1   7   1        0.85       -0.12      1.04 o
   2   7   1        6.68        7.02      1.13 o
   3   7   1        6.70        4.45      1.48 o
   4   7   1        2.61        1.39      1.98 o
   5   7   1        0.96        1.08      2.21 o
   0   8   1       20.83       19.31      2.06 o
   1   8   1        2.18        2.20      1.28 o
   2   8   1       34.92       33.17      2.55 o
   3   8   1        6.26        2.73      1.93 o
   4   8   1        9.82        7.15      2.24 o
   0   9   1        0.05        0.33      1.98 o
   1   9   1        6.83        6.55      1.67 o
   2   9   1        1.78        1.86      1.97 o
   3   9   1        6.44        5.81      2.42 o
   0   0   2      247.98      221.70      4.06 o
   1   0   2      996.33      895.40      6.98 o
   2   0   2      408.01      364.78      3.36 o
   3   0   2       41.75       42.35      2.88 o
   4   0   2       71.63       10.01      4.82 o
   5   0   2      163.97      183.07      9.37 o
   6   0   2       33.86       17.58      7.45 o
   7   0   2       12.63        8.12      8.52 o
   0   1   2     3257.90     3183.74     17.04 o
   1   1   2     2004.20     1915.23      8.62 o
   2   1   2      461.66      429.16      4.41 o
   3   1   2      109.80      108.52      2.75 o
   4   1   2       85.92      112.36      2.09 o
   5   1   2       15.92        9.97      3.05 o
   6   1   2       75.70       28.54      5.99 o
   7   1   2       19.60        7.19      4.91 o
   0   2   2     2298.80     2220.31      9.53 o
   1   2   2      569.67      506.23     14.86 o
   2   2   2      390.66      413.41      6.01 o
   3   2   2      640.49      705.30      4.49 o
   4   2   2      114.50      111.72     35.90 o
   5   2   2        4.56        1.48      2.52 o
   6   2   2        8.67        6.20      3.80 o
   7   2   2        0.37        1.33      4.46 o
   0   3   2      600.91      556.69      3.91 o
   1   3   2      807.40      777.36     16.84 o
   2   3   2      476.56      476.08      4.77 o
   3   3   2       41.67       50.82      2.43 o
   4   3   2       27.49       30.54      1.52 o
   5   3   2       60.06       67.12      2.04 o
   6   3   2        3.82        5.73      2.82 o
   0   4   2      396.53      391.76      2.99 o
   1   4   2      704.49      669.13     10.66 o
   2   4   2        9.17       10.55      0.70 o
   3   4   2       19.47       18.00      1.08 o
   4   4   2       23.45       19.22      1.26 o
   5   4   2       71.39       81.66      7.13 o
   6   4   2        1.29       -0.25      2.10 o
   0   5   2      167.87      181.83      2.25 o
   1   5   2       63.94       60.40      2.72 o
   2   5   2      314.49      311.78      9.58 o
   3   5   2       63.65       70.36      1.54 o
   4   5   2       17.13       16.14      1.57 o
   5   5   2        9.88       10.78      2.45 o
   6   5   2       13.45        7.42      6.02 o
   0   6   2       10.59        9.47      1.28 o
   1   6   2        7.89        7.16      0.95 o
   2   6   2      293.11      303.32      2.88 o
   3   6   2      108.79      117.53      7.99 o
   4   6   2        0.02        0.25      1.49 o
   5   6   2       21.36       21.75     12.60 o
   0   7   2        0.04        0.76      1.43 o
   1   7   2       26.81       21.41      2.39 o
   2   7   2       16.78       16.84      2.09 o
   3   7   2       95.90       90.29      7.88 o
   4   7   2       25.40       21.93     10.56 o
   5   7   2        0.61        0.30      2.33 o
   0   8   2       19.73       19.59      1.87 o
   1   8   2       35.66       28.41      1.58 o
   2   8   2       19.36       20.16      1.60 o
   3   8   2        7.27        5.44      2.64 o
   4   8   2        6.28        3.71      2.28 o
   0   9   2        6.28        4.71      2.46 o
   1   9   2       10.27       14.73      6.28 o
   2   9   2       13.67       15.11      2.69 o
   1   0   3     2665.49     2388.72     13.76 o
   2   0   3      269.70      253.31      2.28 o
   3   0   3      694.94      649.66      5.61 o
   4   0   3        0.09       -0.84      1.85 o
   5   0   3      240.20      252.98     10.66 o
   6   0   3        0.28       -0.04      3.78 o
   7   0   3       18.68        7.36      8.22 o
   0   1   3       19.27       22.07      0.61 o
   1   1   3     4605.21     4529.02     25.51 o
   2   1   3       15.54       14.04      0.80 o
   3   1   3      117.83      133.51      1.56 o
   4   1   3       46.08       49.87      2.38 o
   5   1   3      100.27      113.90     40.16 o
   6   1   3       83.51       28.52      6.07 o
   7   1   3       11.09        3.16      4.40 o
   0   2   3     6985.86     6964.97     30.37 o
   1   2   3       95.23       90.69      0.86 o
   2   2   3      140.47      135.87      1.10 o
   3   2   3      190.06      189.37      1.66 o
   4   2   3       34.64       37.24      1.32 o
   5   2   3       24.48       18.01      5.75 o
   6   2   3       12.93        8.79      3.85 o
   0   3   3        0.58        0.12      0.53 o
   1   3   3      133.30      122.34      5.44 o
   2   3   3       12.57       13.07      0.67 o
   3   3   3      141.88      144.36      3.45 o
   4   3   3       15.02       13.68      1.08 o
   5   3   3       61.21       71.57      2.57 o
   6   3   3       39.28       36.21      5.51 o
   0   4   3     1071.82     1093.91      5.77 o
   1   4   3      805.20      789.49     13.53 o
   2   4   3      276.73      276.97     14.56 o
   3   4   3      217.97      214.72      3.75 o
   4   4   3      186.15      196.83      5.97 o
   5   4   3        2.16        1.27      1.64 o
   6   4   3       12.14       15.16      2.68 o
   0   5   3       18.52       18.65      1.05 o
   1   5   3      125.39      121.21      1.52 o
   2   5   3      147.07      144.26      1.70 o
   3   5   3       85.48       89.95      1.81 o
   4   5   3       34.18       35.79      1.68 o
   5   5   3       16.28       16.91      6.19 o
   6   5   3        2.78        1.40      2.41 o
   0   6   3       19.09       20.09      1.37 o
   1   6   3       22.12       20.30      1.05 o
   2   6   3      221.40      234.23     12.93 o
   3   6   3        3.02        2.25      1.21 o
   4   6   3       57.69       58.12      2.44 o
   5   6   3        1.94        1.09      1.87 o
   0   7   3        9.83        6.73      1.46 o
   1   7   3       58.91       56.08      1.67 o
   2   7   3        7.57        4.98      1.23 o
   3   7   3        4.61        2.68      1.36 o
   4   7   3       15.41        9.38      2.52 o
   5   7   3        4.29        3.56      2.58 o
   0   8   3       58.43       61.19      3.30 o
   1   8   3       10.34        7.84      1.42 o
   2   8   3        9.16        8.93      1.78 o
   3   8   3       28.10       25.63      2.81 o
   4   8   3        0.01       -0.21      2.30 o
   0   9   3        1.05        1.95      2.23 o
   1   9   3        0.97       -0.17      1.62 o
   2   9   3        2.07        1.53      1.84 o
   0   0   4     2535.13     2375.54     14.15 o
   1   0   4       12.81       13.92      0.51 o
   2   0   4      373.45      367.72      2.90 o
   3   0   4      596.66      583.41      7.57 o
   4   0   4      144.74      133.06      4.22 o
   5   0   4       12.55       20.52      6.76 o
   6   0   4        1.46       -0.99      6.80 o
   7   0   4       16.39        5.40      8.94 o
   0   1   4     1158.80     1080.84      5.83 o
   1   1   4     1634.92     1569.33      6.26 o
   2   1   4      717.69      721.47      3.24 o
   3   1   4       92.48       89.81      3.34 o
   4   1   4        9.64        7.15      1.40 o
   5   1   4       29.04       29.06     12.91 o
   6   1   4        6.02        3.54      5.46 o
   7   1   4        3.06       -1.24      4.11 o
   0   2   4      242.08      207.48      1.68 o
   1   2   4     2432.14     2340.14     46.17 o
   2   2   4      269.40      282.43      1.93 o
   3   2   4       68.90       78.93      3.49 o
   4   2   4      230.47      246.74      2.52 o
   5   2   4       18.47       18.34      1.82 o
   6   2   4        2.61       -0.56      2.39 o
   0   3   4     2646.63     2547.54     11.96 o
   1   3   4      270.52      277.16      3.37 o
   2   3   4      493.71      501.41      2.61 o
   3   3   4       62.55       69.53      1.33 o
   4   3   4       13.28       10.80      1.72 o
   5   3   4       26.52       25.86      2.22 o
   6   3   4        9.41       10.19      2.86 o
   0   4   4      147.54      153.46      1.78 o
   1   4   4      872.92      865.92      5.44 o
   2   4   4        7.02        5.91      0.65 o
   3   4   4       11.80       11.09      0.96 o
   4   4   4       34.36       33.09      1.54 o
   5   4   4       79.13       95.10      2.71 o
   6   4   4        1.77        0.46      2.54 o
   0   5   4       34.67       33.33      1.26 o
   1   5   4      108.36      110.27      1.48 o
   2   5   4       56.75       56.41      1.47 o
   3   5   4        7.81        4.77      1.32 o
   4   5   4       15.57       13.76      1.46 o
   5   5   4       30.90       31.75      2.09 o
   6   5   4        2.45        1.67      2.46 o
   0   6   4        5.33        4.21      1.20 o
   1   6   4      117.85      116.27      1.94 o
   2   6   4      297.22      314.47      8.37 o
   3   6   4      138.98      143.25      2.40 o
   4   6   4       21.91       20.30      1.64 o
   5   6   4        3.51        2.01      1.88 o
   0   7   4       15.49       11.63      1.60 o
   1   7   4      130.29      123.30      4.58 o
   2   7   4       41.72       39.64      1.72 o
   3   7   4       52.58       54.12      2.05 o
   4   7   4       10.03        6.57      1.86 o
   0   8   4       12.75       10.21      2.10 o
   1   8   4       11.65       14.16      1.50 o
   2   8   4        0.35       -0.72      1.56 o
   3   8   4       36.11       38.52      2.31 o
   4   8   4        4.49        4.90      3.77 o
   0   9   4       17.01       18.09      2.67 o
   1   9   4        4.92        3.58      1.71 o
   2   9   4        5.82        4.56      1.95 o
   1   0   5     2041.58     1973.87      9.64 o
   2   0   5      329.01      308.42      2.33 o
   3   0   5       17.00       16.39      1.05 o
   4   0   5      122.73      110.78      4.75 o
   5   0   5       22.82       21.30      3.14 o
   6   0   5       46.51       10.27      7.72 o
   7   0   5        0.09       -0.35      9.39 o
   0   1   5      258.37      236.25      1.80 o
   1   1   5     1366.95     1281.97      4.85 o
   2   1   5      414.55      395.75     10.69 o
   3   1   5       66.58       83.52      3.03 o
   4   1   5       29.95       27.47     11.57 o
   5   1   5      122.37      122.41     42.96 o
   6   1   5       30.83       31.90     17.05 o
   7   1   5        2.45        1.31      2.65 o
   0   2   5      200.57      182.83      1.66 o
   1   2   5     1711.06     1629.17     36.83 o
   2   2   5       51.63       47.42      0.91 o
   3   2   5       23.12       25.84      1.03 o
   4   2   5      106.60      125.33      2.16 o
   5   2   5      110.95      123.28     11.61 o
   6   2   5       63.97       69.77     24.09 o
   0   3   5       86.24       86.44      1.33 o
   1   3   5       49.89       45.05      0.74 o
   2   3   5      230.53      255.79      2.67 o
   3   3   5       89.40       81.63      1.71 o
   4   3   5       22.70       26.02      1.34 o
   5   3   5       48.26       57.41      2.27 o
   6   3   5       26.19       28.21      5.02 o
   0   4   5       52.29       49.21      1.26 o
   1   4   5      103.77      112.45      1.18 o
   2   4   5       11.73       12.62      0.90 o
   3   4   5       55.92       60.28      1.54 o
   4   4   5       88.68       98.30      3.80 o
   5   4   5       32.26       38.10      2.56 o
   6   4   5        4.86        3.31      3.13 o
   0   5   5      320.95      347.30      2.97 o
   1   5   5       15.88       15.12      2.13 o
   2   5   5      144.29      152.61      3.01 o
   3   5   5       42.40       42.72      3.08 o
   4   5   5      113.83      126.91      2.33 o
   5   5   5        2.71        2.87      1.76 o
   6   5   5        6.21        5.24      2.55 o
   0   6   5       78.62       81.94      2.19 o
   1   6   5       15.55       15.39      1.09 o
   2   6   5       60.61       55.68      4.29 o
   3   6   5      198.23      229.22     20.46 o
   4   6   5       33.07       35.04      1.81 o
   5   6   5        1.60        0.99      2.17 o
   0   7   5        1.96        0.33      1.68 o
   1   7   5       27.50       28.65      1.60 o
   2   7   5        0.27       -0.34      1.30 o
   3   7   5       22.87       21.95      4.35 o
   4   7   5        4.51        3.06      1.87 o
   0   8   5       32.35       30.35      2.53 o
   1   8   5        9.36        6.05      1.46 o
   2   8   5       25.26       25.54      1.95 o
   3   8   5        7.31        7.72      1.85 o
   4   8   5       43.34       47.16      2.62 o
   0   9   5       16.27       15.12      2.71 o
   1   9   5       10.89       10.12      1.87 o
   2   9   5        5.92        2.31      1.99 o
   0   0   6    22982.04    26115.78    158.29 o
   1   0   6     4252.77     4070.20     22.42 o
   2   0   6     1927.22     1911.97      9.92 o
   3   0   6        0.54        1.22      0.84 o
   5   0   6       29.65       25.68      3.57 o
   6   0   6        0.77        1.79      7.97 o
   0   1   6       57.27       47.63      1.03 o
   1   1   6      203.91      176.27      1.69 o
   2   1   6      507.63      493.30      7.27 o
   3   1   6       20.91       21.17      1.37 o
   4   1   6        8.80        8.31      2.76 o
   5   1   6        2.41        1.35      1.66 o
   6   1   6       15.16       11.62      2.34 o
   0   2   6      785.53      783.43      4.93 o
   1   2   6       58.53       56.08      0.84 o
   2   2   6      674.19      709.42      3.58 o
   3   2   6       25.87       28.92      1.14 o
   4   2   6       63.05       57.72      1.69 o
   5   2   6      113.32      117.21      6.50 o
   6   2   6       22.47       29.28      8.56 o
   0   3   6       39.93       38.66      1.07 o
   1   3   6      280.01      293.59      1.71 o
   2   3   6       66.09       63.65      0.95 o
   3   3   6      219.87      235.43      2.45 o
   4   3   6       93.08       99.13      4.86 o
   5   3   6       60.47       56.75      2.66 o
   6   3   6        1.11        0.27      2.82 o
   0   4   6        1.33        1.30      0.74 o
   1   4   6       18.31       18.08      0.69 o
   2   4   6      204.90      200.56      6.50 o
   3   4   6       28.16       30.78      1.29 o
   4   4   6        6.36        6.33      2.37 o
   5   4   6        5.33        3.78      1.77 o
   6   4   6        6.94        7.12      3.25 o
   0   5   6        7.87        9.26      1.05 o
   1   5   6      133.55      123.63      1.55 o
   2   5   6       48.41       47.32      2.06 o
   3   5   6      106.54      110.83      2.83 o
   4   5   6       57.45       63.63      3.13 o
   5   5   6        4.44        5.25      1.99 o
   0   6   6      157.34      174.99      2.90 o
   1   6   6       30.36       30.12      1.88 o
   2   6   6       65.33       66.36      1.71 o
   3   6   6       21.66       22.24      5.70 o
   4   6   6        5.25        3.04      1.53 o
   5   6   6        0.96       -0.47      2.01 o
   0   7   6       29.72       28.10      1.97 o
   1   7   6       70.18       79.20      6.50 o
   2   7   6       33.11       31.83      2.26 o
   3   7   6       11.00        9.98      1.58 o
   4   7   6        7.01        3.97      1.77 o
   0   8   6       52.55       52.90      3.39 o
   1   8   6        3.79        3.23      1.46 o
   2   8   6       62.13       69.34      6.50 o
   3   8   6       13.11       11.13      1.84 o
   0   9   6        0.35        0.53      2.53 o
   1   9   6       31.06       25.72      5.69 o
   2   9   6        3.47        2.20      2.15 o
   1   0   7      388.92      397.99      3.08 o
   2   0   7        0.51        0.49      0.63 o
   3   0   7      367.72      379.74      4.07 o
   4   0   7       24.17       20.83      1.97 o
   5   0   7      183.24      190.13      7.18 o
   0   1   7        6.55        8.67      0.61 o
   1   1   7      183.11      161.11      4.74 o
   2   1   7       75.32       64.45      1.18 o
   3   1   7      219.52      239.87      4.14 o
   4   1   7      124.85      120.83      3.73 o
   5   1   7      118.10      113.41     13.66 o
   6   1   7        4.86        1.23      1.80 o
   0   2   7      799.05      754.97      5.42 o
   1   2   7     2220.16     2216.76      7.91 o
   2   2   7      180.59      185.46      2.17 o
   3   2   7       83.91       98.51      1.80 o
   4   2   7       27.22       33.85      5.23 o
   5   2   7       89.62       98.04     13.19 o
   6   2   7       37.12       40.19      3.41 o
   0   3   7     1299.55     1256.63      7.09 o
   1   3   7      106.05      101.35      3.35 o
   2   3   7      868.37      901.35      4.01 o
   3   3   7       12.40       11.57      1.03 o
   4   3   7      111.74      133.11      2.59 o
   5   3   7       40.95       46.92      8.67 o
   6   3   7       20.12       20.07      3.18 o
   0   4   7       18.56       21.01      1.05 o
   1   4   7      138.86      138.22      1.33 o
   2   4   7       17.49       19.85      2.34 o
   3   4   7      123.10      122.66      4.76 o
   4   4   7       47.65       61.70      4.25 o
   5   4   7        3.40        1.33      1.86 o
   6   4   7        0.08        0.31      3.25 o
   0   5   7        1.13        0.61      0.97 o
   1   5   7       30.43       30.74      1.12 o
   2   5   7       81.76       80.89      1.80 o
   3   5   7       49.62       53.04      4.52 o
   4   5   7       42.61       43.65      5.46 o
   5   5   7       44.84       50.55      2.73 o
   0   6   7        6.24        4.31      1.41 o
   1   6   7       11.33       10.00      1.52 o
   2   6   7       48.42       46.48      3.80 o
   3   6   7       92.08       95.98      7.30 o
   4   6   7       24.77       28.50      4.19 o
   5   6   7        4.92        3.67      2.35 o
   0   7   7       60.92       56.59      2.55 o
   1   7   7       14.99       14.13      2.42 o
   2   7   7       34.11       33.68      1.67 o
   3   7   7       29.58       31.77      3.52 o
   4   7   7        8.58        8.09      1.88 o
   0   8   7       11.31       10.70      2.30 o
   1   8   7       22.02       19.21      1.69 o
   2   8   7        5.56        4.42      2.08 o
   3   8   7        6.18        5.18      1.83 o
   0   9   7        0.39        1.20      2.67 o
   1   9   7        0.37        0.28      2.06 o
   2   9   7        1.64        0.33      2.20 o
   0   0   8      191.10      187.81      2.25 o
   1   0   8     1004.50     1007.66      5.93 o
   2   0   8       24.29       26.88      0.93 o
   3   0   8       81.39       88.70      2.28 o
   4   0   8      224.54      247.73      5.41 o
   5   0   8        0.26        1.07      2.04 o
   6   0   8        1.51       -0.68      7.26 o
   0   1   8        3.89        4.56      0.63 o
   1   1   8     1240.76     1156.39      4.75 o
   2   1   8      444.12      459.47      2.80 o
   3   1   8       79.16       90.69      4.07 o
   4   1   8      182.70      209.83      4.41 o
   5   1   8       35.10       35.30      2.16 o
   6   1   8        4.71        4.39      2.36 o
   0   2   8       70.50       71.34      1.47 o
   1   2   8      281.17      258.80      2.06 o
   2   2   8     1225.01     1226.74     23.06 o
   3   2   8       50.71       65.28      1.67 o
   4   2   8      135.88      129.37     10.37 o
   5   2   8        9.60       10.83      2.03 o
   6   2   8        7.80        6.57      3.21 o
   0   3   8        5.50        5.30      0.74 o
   1   3   8       26.97       34.58      2.67 o
   2   3   8      203.31      219.87      2.49 o
   3   3   8      117.77      118.82      5.86 o
   4   3   8       11.58        9.75      1.43 o
   5   3   8        4.78        1.59      2.01 o
   6   3   8        7.29        7.19      3.06 o
   0   4   8      173.11      178.35      2.48 o
   1   4   8      228.18      213.56      1.81 o
   2   4   8       86.58       97.01      2.83 o
   3   4   8       33.89       34.46      1.37 o
   4   4   8       21.97       18.67      1.54 o
   5   4   8        2.37        1.10      1.87 o
   6   4   8        5.29        5.70      3.32 o
   0   5   8        3.25        0.86      1.15 o
   1   5   8      329.42      347.29      2.83 o
   2   5   8      115.71      121.23      1.90 o
   3   5   8       22.54       21.13      1.35 o
   4   5   8        1.73        0.90      1.37 o
   5   5   8        3.07        2.07      2.06 o
   0   6   8        4.33        3.35      1.50 o
   1   6   8       29.90       33.66      3.64 o
   2   6   8       50.85       44.92      1.62 o
   3   6   8       27.75       36.75      1.84 o
   4   6   8        4.26        3.38      1.92 o
   5   6   8       13.05       10.39      3.81 o
   0   7   8      104.99      111.11      3.45 o
   1   7   8       18.19       18.55      1.48 o
   2   7   8       66.49       69.86      6.37 o
   3   7   8       21.87       18.34      1.73 o
   4   7   8       15.52       11.85      1.94 o
   0   8   8       82.23       94.98      5.83 o
   1   8   8       58.28       60.03      3.36 o
   2   8   8        5.61        5.25      1.93 o
   3   8   8        8.68        6.06      1.85 o
   0   9   8       14.33       14.79      2.92 o
   1   9   8        9.17        7.32      2.19 o
   2   9   8        8.70        6.17      2.24 o
   1   0   9       57.71       62.45      1.28 o
   2   0   9      256.88      264.05      2.35 o
   3   0   9       14.18       17.54      1.60 o
   4   0   9       89.99       84.37      2.77 o
   5   0   9      203.74      104.37      9.72 o
   6   0   9       25.38       14.01      8.54 o
   0   1   9      420.89      381.18      3.14 o
   1   1   9      480.33      468.61      2.22 o
   2   1   9      288.65      285.68      5.88 o
   3   1   9        2.87        2.44      1.11 o
   4   1   9      115.40      120.58      4.00 o
   5   1   9      140.58      145.54      6.33 o
   6   1   9       46.07       43.88      6.69 o
   0   2   9       73.28       68.11      1.81 o
   1   2   9      333.62      329.47      3.83 o
   2   2   9      120.48      122.53      2.56 o
   3   2   9      124.04      122.17      1.89 o
   4   2   9      109.34      123.85      2.72 o
   5   2   9        4.83        5.90      1.96 o
   6   2   9        2.25        0.76      2.42 o
   0   3   9       85.67       83.44      1.41 o
   1   3   9       91.71       94.26      1.24 o
   2   3   9      121.48      126.00      4.18 o
   3   3   9       46.75       46.98      1.61 o
   4   3   9       19.86       19.80      1.77 o
   5   3   9        8.56       12.65      6.80 o
   6   3   9        0.87       -0.90      2.78 o
   0   4   9      133.61      118.79      2.31 o
   1   4   9      322.64      337.04      3.89 o
   2   4   9      343.22      349.68      2.92 o
   3   4   9      172.95      175.52      6.57 o
   4   4   9        3.92        3.11      1.82 o
   5   4   9       17.74       24.37      2.57 o
   6   4   9        1.56       -0.53      3.49 o
   0   5   9      107.29      112.80      2.96 o
   1   5   9       52.50       52.95      1.26 o
   2   5   9       58.26       62.12      1.73 o
   3   5   9       35.32       37.22      1.51 o
   4   5   9       13.87       12.09      1.63 o
   5   5   9        8.95        4.27      2.13 o
   0   6   9      383.98      394.22      4.55 o
   1   6   9      182.70      196.77      2.52 o
   2   6   9       15.04       14.48      1.36 o
   3   6   9       26.74       31.02      2.38 o
   4   6   9        3.92        4.13      1.66 o
   5   6   9        2.33        1.09      2.53 o
   0   7   9        9.38        8.10      1.95 o
   1   7   9       61.61       59.92      2.05 o
   2   7   9       47.63       47.24     10.17 o
   3   7   9        3.18        1.77      1.67 o
   4   7   9        4.37        2.62      1.84 o
   0   8   9       18.64       20.74      2.61 o
   1   8   9        9.21        7.72      1.76 o
   2   8   9       13.78       13.51      1.99 o
   3   8   9        1.79        1.57      2.14 o
   0   9   9        7.50        7.38      2.80 o
   1   9   9        3.81        2.79      2.08 o
   0   0  10       97.97       88.68      1.81 o
   1   0  10      957.85      931.08      6.61 o
   2   0  10       25.68       23.33      1.11 o
   3   0  10        7.39        8.18      1.54 o
   4   0  10      345.15      374.72      6.72 o
   5   0  10        3.45        4.36      3.33 o
   6   0  10        6.30        4.79      8.50 o
   0   1  10        0.00       -0.31      0.72 o
   1   1  10      569.39      550.05      2.81 o
   2   1  10      160.69      143.05      3.15 o
   3   1  10       70.56       86.66      3.39 o
   4   1  10       89.75      109.56      5.90 o
   5   1  10        0.35        0.37      2.08 o
   6   1  10        3.23        3.15      2.50 o
   0   2  10        0.22       -0.29      0.95 o
   1   2  10      254.94      267.27      2.12 o
   2   2  10       13.37       18.01      1.73 o
   3   2  10      308.35      320.52      3.50 o
   4   2  10       87.25       92.03      2.47 o
   5   2  10        7.29        6.03      2.02 o
   6   2  10        2.20        3.54      2.80 o
   0   3  10        3.94        3.68      0.82 o
   1   3  10      165.05      170.20      3.35 o
   2   3  10       41.47       49.84      2.02 o
   3   3  10       39.99       41.06      4.44 o
   4   3  10       30.27       31.69      6.67 o
   5   3  10       37.95       46.48      4.00 o
   6   3  10        4.42        5.30      2.72 o
   0   4  10       34.47       43.37      1.68 o
   1   4  10      317.42      345.13      4.38 o
   2   4  10       27.12       28.62      1.30 o
   3   4  10        2.79        1.97      1.19 o
   4   4  10       85.76       89.70      7.83 o
   5   4  10       25.29       32.30      9.69 o
   0   5  10      243.28      256.06      3.65 o
   1   5  10       26.60       30.22      4.18 o
   2   5  10      127.72      133.98      5.27 o
   3   5  10       11.52       10.91      1.33 o
   4   5  10       24.51       26.91      1.91 o
   5   5  10       12.31       14.69      2.41 o
   0   6  10       12.40       14.52      1.77 o
   1   6  10      369.43      391.73      4.15 o
   2   6  10       69.25       72.58      1.98 o
   3   6  10       76.77       77.16      2.10 o
   4   6  10        2.91        0.92      1.65 o
   0   7  10       62.26       66.71      2.92 o
   1   7  10       31.10       31.30      1.89 o
   2   7  10        9.68        6.11      1.70 o
   3   7  10       13.58       10.82      1.87 o
   4   7  10       18.06       20.23      2.13 o
   0   8  10       27.70       19.35      2.65 o
   1   8  10        3.89        1.92      1.86 o
   2   8  10        4.93        3.13      1.94 o
   3   8  10        3.15        1.97      2.11 o
   0   9  10        3.21        2.94      3.64 o
   1   9  10       12.82       12.41      2.33 o
   1   0  11      118.89      117.88      1.62 o
   2   0  11     1901.93     1930.95     10.72 o
   3   0  11       35.30       39.43      2.00 o
   4   0  11       44.55       55.65      3.51 o
   5   0  11       28.18       25.62      4.02 o
   6   0  11       39.13       36.75      3.96 o
   0   1  11       36.06       29.68      1.15 o
   1   1  11      324.72      322.64      3.00 o
   2   1  11       41.19       39.40      1.09 o
   3   1  11      559.25      579.72      4.40 o
   4   1  11       53.60       62.90      2.09 o
   5   1  11        9.75        9.33      2.32 o
   6   1  11        3.63        2.61      2.53 o
   0   2  11        2.96        4.52      1.17 o
   1   2  11      285.99      256.37      3.89 o
   2   2  11       62.05       66.43      1.37 o
   3   2  11      123.54      124.58      4.72 o
   4   2  11       62.51       61.37      2.28 o
   5   2  11       42.14       45.97      2.54 o
   6   2  11        3.49        7.07      3.03 o
   0   3  11       90.20      102.56      2.40 o
   1   3  11       21.55       22.98      2.18 o
   2   3  11       14.41       14.24      1.17 o
   3   3  11       16.69       15.06      1.36 o
   4   3  11       33.69       40.18      2.08 o
   5   3  11       33.00       33.29      2.66 o
   6   3  11        0.45        1.33      3.33 o
   0   4  11       37.90       38.59      1.72 o
   1   4  11       48.91       52.29      1.89 o
   2   4  11       27.18       27.30      3.23 o
   3   4  11        8.64        6.89      1.25 o
   4   4  11       87.22       81.86      6.26 o
   5   4  11        8.99        6.95      2.45 o
   0   5  11      271.40      308.46      4.30 o
   1   5  11       25.58       24.29      2.59 o
   2   5  11       41.95       46.85      1.58 o
   3   5  11        1.56        1.56      1.37 o
   4   5  11       26.21       23.77      2.03 o
   5   5  11       18.54       20.56      2.87 o
   0   6  11       86.12       93.82      2.73 o
   1   6  11       38.35       41.08      1.76 o
   2   6  11       42.89       46.53      5.89 o
   3   6  11       36.92       41.78      2.08 o
   4   6  11       29.34       29.06      4.90 o
   0   7  11        9.79        4.91      1.97 o
   1   7  11        3.57        3.92      1.68 o
   2   7  11        4.51        4.05      1.76 o
   3   7  11        5.97        5.43      1.86 o
   4   7  11        8.47        9.40      2.07 o
   0   8  11        0.45        0.13      2.46 o
   1   8  11        5.88        6.42      2.00 o
   2   8  11        6.90        7.75      1.99 o
   0   0  12     2125.82     2071.34     13.71 o
   1   0  12      683.34      667.16      4.10 o
   2   0  12      391.09      385.20      4.15 o
   3   0  12       27.44       38.10      2.80 o
   4   0  12       69.11       76.72      4.15 o
   5   0  12        9.63        6.25      3.41 o
   6   0  12       20.93       21.86      2.80 o
   0   1  12       34.26       31.87      1.22 o
   1   1  12      224.15      217.50      3.32 o
   2   1  12       82.31       90.00      1.48 o
   3   1  12        9.17        9.03      1.24 o
   4   1  12        8.29        5.16      1.55 o
   5   1  12        2.56        1.12      2.22 o
   6   1  12        3.93        0.89      2.50 o
   0   2  12       40.85       42.64      1.35 o
   1   2  12      185.45      178.79      7.55 o
   2   2  12       33.73       34.07      1.80 o
   3   2  12        1.45        0.77      1.37 o
   4   2  12        3.08        5.59      1.67 o
   5   2  12        2.81        0.49      2.45 o
   6   2  12        6.48        9.99      3.09 o
   0   3  12       94.38      101.01      2.48 o
   1   3  12       17.12       16.52      2.14 o
   2   3  12       33.91       39.64      4.79 o
   3   3  12       70.10       76.28      1.96 o
   4   3  12        4.86        1.40      1.77 o
   5   3  12       14.29       15.57      2.36 o
   0   4  12      394.53      416.67      4.03 o
   1   4  12      271.99      282.30      4.44 o
   2   4  12       17.21       17.85      1.54 o
   3   4  12       25.89       28.44      1.70 o
   4   4  12        7.05        5.61      1.88 o
   5   4  12        0.13       -0.16      2.52 o
   0   5  12      102.50      112.48      2.77 o
   1   5  12      283.48      298.85      7.06 o
   2   5  12      215.53      222.09      2.92 o
   3   5  12        4.52        0.97      1.40 o
   4   5  12       25.28       25.58      3.60 o
   5   5  12        9.41        5.95      2.76 o
   0   6  12        4.32        2.84      1.89 o
   1   6  12      103.81      113.58      8.06 o
   2   6  12       76.19       80.72      2.34 o
   3   6  12        1.16        0.28      1.64 o
   4   6  12        8.66        9.49      2.37 o
   0   7  12        0.07        0.23      2.12 o
   1   7  12       13.01       11.89      1.82 o
   2   7  12        0.93       -0.05      1.80 o
   3   7  12        1.80        0.78      1.88 o
   0   8  12        1.69        3.72      3.22 o
   1   8  12        4.79        3.68      2.02 o
   2   8  12        4.57        3.66      2.06 o
   1   0  13        6.38        5.63      0.92 o
   2   0  13        5.48        4.13      1.50 o
   3   0  13      848.15      887.01     10.01 o
   4   0  13      156.78      173.26      4.84 o
   5   0  13        2.91        4.02      2.50 o
   6   0  13        0.70        0.04      2.51 o
   0   1  13      180.73      159.23      2.52 o
   1   1  13       26.04       28.71      1.00 o
   2   1  13       93.50       98.74      2.83 o
   3   1  13       17.07       14.35      1.36 o
   4   1  13      131.62      133.21      3.04 o
   5   1  13       53.62       62.24      5.13 o
   6   1  13       10.40        7.95      2.88 o
   0   2  13      190.87      184.94      3.02 o
   1   2  13      262.07      262.30      5.62 o
   2   2  13       74.36       69.94      1.55 o
   3   2  13       36.43       35.24      1.96 o
   4   2  13       20.11       22.57      2.02 o
   5   2  13        0.50       -0.62      2.51 o
   6   2  13       19.61       20.41      3.34 o
   0   3  13      397.53      411.20      4.67 o
   1   3  13       10.59       12.42      1.70 o
   2   3  13      111.49      112.66      5.40 o
   3   3  13       16.70       18.69      1.80 o
   4   3  13       34.51       34.92      2.17 o
   5   3  13       15.10       10.36      2.87 o
   0   4  13        2.41        1.31      1.62 o
   1   4  13       21.99       22.06      1.32 o
   2   4  13        9.82        8.08      1.41 o
   3   4  13        5.38        1.87      1.44 o
   4   4  13        4.02        2.83      1.99 o
   5   4  13        8.28        5.91      2.66 o
   0   5  13       46.83       44.67      2.19 o
   1   5  13        0.98        0.62      1.25 o
   2   5  13       85.83       85.62      2.08 o
   3   5  13        4.24        1.81      1.48 o
   4   5  13       16.70       17.11      2.48 o
   5   5  13       28.52       27.47      3.97 o
   0   6  13       83.46       93.53      3.00 o
   1   6  13       53.46       55.23      2.06 o
   2   6  13       10.64        9.26      1.59 o
   3   6  13        3.12        1.16      1.69 o
   4   6  13       12.01       13.92      2.19 o
   0   7  13        0.13       -0.33      2.19 o
   1   7  13        1.74        1.81      1.76 o
   2   7  13       18.29       16.91      2.05 o
   3   7  13       12.34       12.59      2.07 o
   0   8  13        0.24        0.02      3.10 o
   1   8  13       10.47        8.67      2.07 o
   2   8  13        0.13       -0.01      2.16 o
   0   0  14      246.32      240.40      3.51 o
   1   0  14        1.54        1.09      0.92 o
   2   0  14       49.60       47.40      2.18 o
   3   0  14      369.38      389.46      5.16 o
   4   0  14      102.99      114.65      3.76 o
   5   0  14        2.16        3.80      2.61 o
   0   1  14      100.16      109.83      1.93 o
   1   1  14      178.68      172.38      1.85 o
   2   1  14       90.99       87.87      1.81 o
   3   1  14        1.76        1.60      1.37 o
   4   1  14       79.64       89.95     12.38 o
   5   1  14        9.43       13.59      3.94 o
   0   2  14      324.87      328.51      4.15 o
   1   2  14       20.60       21.05      3.53 o
   2   2  14      176.74      182.20      3.87 o
   3   2  14        1.15        0.22      1.35 o
   4   2  14       42.63       44.81      3.25 o
   5   2  14       14.72       14.29      2.56 o
   0   3  14        0.01        0.65      1.50 o
   1   3  14       69.61       64.54      4.11 o
   2   3  14       59.78       61.81      1.84 o
   3   3  14       27.18       28.43      1.96 o
   4   3  14        5.92        2.00      1.94 o
   5   3  14        2.32        4.22      2.72 o
   0   4  14       22.96       23.66      1.97 o
   1   4  14       25.14       26.00      1.59 o
   2   4  14       44.38       47.83      1.87 o
   3   4  14       34.82       35.57      3.12 o
   4   4  14       13.37       15.67      2.24 o
   5   4  14        9.17        5.06      2.79 o
   0   5  14      104.10      112.68      3.02 o
   1   5  14       13.10       11.21      1.43 o
   2   5  14       12.83       11.85      1.51 o
   3   5  14        0.24        0.11      1.75 o
   4   5  14        5.27        5.62      2.45 o
   0   6  14       90.78      110.95      3.28 o
   1   6  14        7.36        6.58      1.55 o
   2   6  14        9.84        9.28      1.88 o
   3   6  14       16.34       17.87      1.94 o
   4   6  14        1.21        1.08      2.68 o
   0   7  14        1.39        3.08      2.69 o
   1   7  14       26.27       31.81      2.19 o
   2   7  14        4.88        3.70      1.95 o
   3   7  14       24.26       28.87      2.37 o
   0   8  14        5.18        4.79      3.58 o
   1   8  14       15.16       11.64      2.28 o
   1   0  15       29.56       34.18      1.62 o
   2   0  15       69.51       74.61      2.81 o
   3   0  15      107.70      103.76      3.18 o
   4   0  15        6.32        7.21      2.36 o
   5   0  15        3.65        1.43      2.50 o
   0   1  15        1.64        2.24      1.15 o
   1   1  15      131.70      134.52      1.65 o
   2   1  15       42.04       40.49      1.74 o
   3   1  15       63.39       70.50      2.27 o
   4   1  15      105.12      120.47      3.41 o
   5   1  15        7.31        6.48      2.30 o
   0   2  15        0.00        0.13      1.43 o
   1   2  15       69.45       71.59      3.07 o
   2   2  15       21.71       20.58      1.88 o
   3   2  15       41.36       47.29      2.18 o
   4   2  15        9.76       13.90      2.34 o
   5   2  15        9.75        9.41      2.74 o
   0   3  15       25.64       33.46      2.38 o
   1   3  15        1.96        1.29      1.18 o
   2   3  15      103.38       99.23      7.91 o
   3   3  15        4.48        3.18      1.72 o
   4   3  15        5.31        6.44      2.36 o
   5   3  15        0.65       -0.39      2.74 o
   0   4  15        0.02       -0.59      1.75 o
   1   4  15      108.78      112.48      4.11 o
   2   4  15       92.06       99.53      2.96 o
   3   4  15       61.31       58.94      4.21 o
   4   4  15       21.86       25.86      3.79 o
   5   4  15       10.82       11.77      3.28 o
   0   5  15        0.03        0.72      2.06 o
   1   5  15       44.02       45.13      2.01 o
   2   5  15       10.42        8.99      1.90 o
   3   5  15       19.34       19.35      2.50 o
   4   5  15        2.23        2.98      2.37 o
   0   6  15      145.34      160.96      4.56 o
   1   6  15       18.89       21.06      1.93 o
   2   6  15        2.28        0.83      1.73 o
   3   6  15        7.49        6.77      2.18 o
   0   7  15        6.69        7.97      3.06 o
   1   7  15        1.57        0.76      1.95 o
   2   7  15        4.60        3.42      2.04 o
   0   8  15        0.06        0.57      3.70 o
   0   0  16       32.53       32.37      1.93 o
   1   0  16        1.76        1.46      1.22 o
   2   0  16        0.03        0.53      1.73 o
   3   0  16       10.48       12.79      2.14 o
   4   0  16       34.39       32.98      2.75 o
   5   0  16       10.55        8.79      2.69 o
   0   1  16      189.64      195.86      2.77 o
   1   1  16       80.62       76.74      6.22 o
   2   1  16        8.30        4.17      1.41 o
   3   1  16       21.23       19.77      1.80 o
   4   1  16       21.19       22.21      2.23 o
   5   1  16        7.24        6.61      2.41 o
   0   2  16        1.10        0.49      1.52 o
   1   2  16      204.68      214.09      3.53 o
   2   2  16        4.24        3.58      1.34 o
   3   2  16       10.46       10.20      1.88 o
   4   2  16       18.23       14.46      5.31 o
   5   2  16        5.48        4.41      2.84 o
   0   3  16      110.19      124.71      3.12 o
   1   3  16       40.15       45.01      4.97 o
   2   3  16       35.85       32.42      1.72 o
   3   3  16       35.34       26.76      3.42 o
   4   3  16        5.22        3.56      2.46 o
   5   3  16       10.98        9.99      3.06 o
   0   4  16      112.22      107.68      3.26 o
   1   4  16       46.85       50.87      7.43 o
   2   4  16        4.82        4.31      2.06 o
   3   4  16       35.06       35.61      2.40 o
   4   4  16       19.77       13.50      2.51 o
   0   5  16        5.98        6.10      2.48 o
   1   5  16       35.25       43.34      2.10 o
   2   5  16        6.12        5.37      1.76 o
   3   5  16       11.40       11.74      2.35 o
   4   5  16        3.79        3.00      2.67 o
   0   6  16        4.20        3.68      2.67 o
   1   6  16       68.40       72.06      4.09 o
   2   6  16        1.10        0.37      2.06 o
   3   6  16       33.94       42.39      3.71 o
   0   7  16        5.79        2.88      3.08 o
   1   7  16        2.10        0.53      2.05 o
   2   7  16        9.42       11.19      2.28 o
   1   0  17       56.19       55.65      1.91 o
   2   0  17      111.38      119.26      3.55 o
   3   0  17        1.46        0.49      2.18 o
   4   0  17       48.11       47.45      3.18 o
   5   0  17       10.18        8.61      3.10 o
   0   1  17      162.79      167.67      2.77 o
   1   1  17       43.10       40.92      4.16 o
   2   1  17       63.45       59.19      2.11 o
   3   1  17        0.25       -0.05      1.70 o
   4   1  17       32.34       41.29      3.93 o
   5   1  17       10.59       10.32      2.96 o
   0   2  17       35.30       32.62      2.08 o
   1   2  17       61.22       63.91      2.96 o
   2   2  17       45.39       43.32      3.48 o
   3   2  17       53.73       47.81      3.20 o
   4   2  17       10.76        9.29      2.57 o
   5   2  17        1.51        0.22      2.96 o
   0   3  17        1.00        0.25      1.83 o
   1   3  17        5.54        4.91      1.39 o
   2   3  17       19.09       20.82      1.91 o
   3   3  17       63.57       62.18      4.45 o
   4   3  17        3.67        1.51      2.43 o
   0   4  17        0.48       -0.44      2.02 o
   1   4  17        3.46        3.87      1.58 o
   2   4  17       27.01       25.45      1.89 o
   3   4  17        4.58        3.35      2.08 o
   4   4  17       27.52       27.19      3.10 o
   0   5  17       14.83       17.91      2.67 o
   1   5  17       36.15       37.31      3.67 o
   2   5  17       32.01       37.40      2.38 o
   3   5  17        3.51        6.39      2.34 o
   0   6  17        1.67        4.38      3.00 o
   1   6  17        7.66        7.60      2.14 o
   2   6  17       26.44       27.75      3.30 o
   3   6  17        7.57        8.91      2.95 o
   0   7  17        1.67        3.87      3.26 o
   1   7  17        8.68        5.14      2.38 o
   0   0  18       15.15       12.90      2.61 o
   1   0  18       21.86       23.62      2.14 o
   2   0  18      122.96      125.86      3.63 o
   3   0  18        1.68        0.12      2.18 o
   4   0  18        6.08        4.54      2.69 o
   5   0  18       13.38       16.83      3.41 o
   0   1  18        1.78        0.66      1.41 o
   1   1  18       65.81       62.72      2.10 o
   2   1  18       66.52       64.69      2.03 o
   3   1  18       20.93       21.06      3.84 o
   4   1  18        1.99        3.01      2.26 o
   5   1  18        0.05       -0.30      2.08 o
   0   2  18        0.01        0.76      1.50 o
   1   2  18       76.24       79.52      3.43 o
   2   2  18       37.42       40.98      2.37 o
   3   2  18       34.46       33.29      2.28 o
   4   2  18        5.88        5.01      2.74 o
   0   3  18      136.59      126.07      3.80 o
   1   3  18        6.06        7.73      1.51 o
   2   3  18       32.32       38.40      4.18 o
   3   3  18       42.96       44.39      2.92 o
   4   3  18        1.33        1.94      2.63 o
   0   4  18       46.73       46.80      3.10 o
   1   4  18       39.98       41.70      2.02 o
   2   4  18        8.28        6.10      1.83 o
   3   4  18       16.74       19.17      2.75 o
   4   4  18        5.66        4.06      3.75 o
   0   5  18       45.45       48.42      3.30 o
   1   5  18       37.46       36.42      2.78 o
   2   5  18        6.07        4.12      1.92 o
   3   5  18       34.74       32.19      2.80 o
   0   6  18        1.44       -0.31      2.86 o
   1   6  18       13.12       12.60      2.22 o
   2   6  18        4.13        3.15      2.26 o
   1   0  19       62.71       64.46      3.49 o
   2   0  19       69.11       79.43      3.18 o
   3   0  19       43.52       45.70      3.10 o
   4   0  19        0.69        0.00      2.71 o
   0   1  19       17.51       18.61      1.99 o
   1   1  19       52.52       49.79      2.23 o
   2   1  19       19.70       19.56      2.10 o
   3   1  19       16.41       15.54      1.86 o
   4   1  19       11.74       11.66      2.12 o
   0   2  19       18.74       15.24      1.75 o
   1   2  19       71.62       69.86      6.86 o
   2   2  19       84.61       71.86      3.04 o
   3   2  19       11.80       11.77      2.51 o
   4   2  19        7.11        5.90      2.96 o
   0   3  19      145.89      144.19      3.76 o
   1   3  19       42.82       41.07      4.56 o
   2   3  19       20.19       18.63      2.60 o
   3   3  19        0.75        0.36      2.46 o
   4   3  19        5.84        6.00      2.94 o
   0   4  19        0.28        0.76      2.51 o
   1   4  19        9.29        8.73      1.86 o
   2   4  19        0.48       -0.20      2.10 o
   3   4  19        2.97        2.38      2.53 o
   0   5  19        1.49        1.83      2.88 o
   1   5  19        0.34        0.41      1.98 o
   2   5  19       10.45        9.13      2.09 o
   3   5  19        5.80        6.39      2.72 o
   0   6  19       16.04       13.40      3.47 o
   1   6  19        0.87        0.88      2.19 o
   0   0  20       22.31       23.71      3.04 o
   1   0  20       37.61       35.06      3.20 o
   2   0  20       29.97       37.82      2.98 o
   3   0  20      144.22      137.05      4.25 o
   4   0  20        0.52       -0.29      2.96 o
   0   1  20       69.04       73.83      2.82 o
   1   1  20       14.82       13.77      1.78 o
   2   1  20       50.12       47.98      2.41 o
   3   1  20        8.77        5.56      2.00 o
   4   1  20        9.81        5.37      2.18 o
   0   2  20        0.59        1.15      2.10 o
   1   2  20       11.72       10.74      2.48 o
   2   2  20       90.73       93.57     11.23 o
   3   2  20       30.03       34.87      4.68 o
   4   2  20       16.62       14.92      3.02 o
   0   3  20        0.68        0.00      2.21 o
   1   3  20       50.12       41.96      4.80 o
   2   3  20        2.21        1.26      2.31 o
   3   3  20        1.09        0.18      2.54 o
   0   4  20       98.16       86.93      5.11 o
   1   4  20        0.83        0.15      1.85 o
   2   4  20        0.73        0.48      2.51 o
   3   4  20        2.01        0.25      2.76 o
   0   5  20       41.56       40.46      3.62 o
   1   5  20        7.32        4.33      2.15 o
   2   5  20        8.37        5.37      2.57 o
   0   6  20        0.38        0.17      3.47 o
   1   0  21       57.58       50.03      3.39 o
   2   0  21        8.74        7.23      3.12 o
   3   0  21        0.52        0.08      2.84 o
   4   0  21        8.73        5.34      3.47 o
   0   1  21       38.58       33.70      3.18 o
   1   1  21       57.98       49.13      7.51 o
   2   1  21       34.38       36.86      2.36 o
   3   1  21       22.01       22.55      2.53 o
   0   2  21       27.19       17.86      3.00 o
   1   2  21       29.56       32.47      2.13 o
   2   2  21        1.05        0.63      2.03 o
   3   2  21        8.88        6.12      2.79 o
   0   3  21        1.72       -0.13      2.40 o
   1   3  21       21.18       20.38      2.88 o
   2   3  21        2.51        2.26      2.47 o
   3   3  21        9.06       10.35      3.79 o
   0   4  21       12.83       16.54      2.88 o
   1   4  21       12.60       13.75      2.80 o
   2   4  21       29.45       24.44      3.02 o
   0   5  21        7.96        8.03      3.30 o
   1   5  21       15.93       12.67      2.48 o
   0   0  22       49.27       51.83      3.94 o
   1   0  22        0.81       -1.46      2.88 o
   2   0  22        7.61        4.40      3.33 o
   3   0  22        4.16        1.52      3.82 o
   0   1  22       23.78       25.84      3.35 o
   1   1  22       60.70       52.73      5.82 o
   2   1  22       18.07       10.80      2.47 o
   3   1  22        7.05        3.34      2.49 o
   0   2  22       39.17       30.42      3.55 o
   1   2  22        1.61        0.15      2.17 o
   2   2  22       26.99       22.72      4.77 o
   3   2  22        0.48       -0.35      2.44 o
   0   3  22        0.11        0.21      3.04 o
   1   3  22        0.00        1.40      2.42 o
   2   3  22        5.84        2.61      2.64 o
   0   4  22       15.47       12.18      3.22 o
   1   4  22       11.46        7.90      2.42 o
   2   4  22       12.57        9.67      3.55 o
   1   0  23       38.30       37.28      3.94 o
   2   0  23       45.98       65.71      4.58 o
   3   0  23        0.04       -0.15      3.85 o
   0   1  23       18.88       16.76      3.26 o
   1   1  23        1.94        1.90      2.30 o
   2   1  23        8.17        3.57      2.54 o
   0   2  23       13.29        7.32      3.26 o
   1   2  23       10.43        6.35      2.40 o
   2   2  23        0.88        0.56      2.37 o
   0   3  23        8.30        4.42      3.41 o
   1   3  23        5.50        2.05      2.70 o
   2   3  23        8.55        8.77      3.21 o
   0   4  23        0.63       -1.17      4.00 o
   0   0  24        4.42        1.56      8.18 o
   1   0  24       36.71       31.65      3.92 o
   2   0  24       22.68       17.34      4.13 o
   0   1  24       37.54       27.56      6.23 o
   1   1  24       10.71       12.88      2.59 o
   2   1  24        1.93        0.89      2.72 o
   0   2  24        5.97        2.78      3.37 o
   1   2  24        4.74        2.07      2.99 o
   0   3  24        2.46        2.86      3.64 o
   1   0  25        9.45        4.25      3.87 o
   0   1  25        6.80        4.15      6.35 o
 
